# Supplementary material for: Role of Homologous Recombination Repair (HRR) Genes in Uterine Leiomyosarcomas: A Retrospective Analysis
Source: Cancers (Basel). 2022 Apr 12;14(8):1934. doi: 10.3390/cancers14081934 (PMC9024785; doi:10.3390/cancers14081934)
Supplement: Supplementary file 1 [file cancers-14-01934-s001.zip]

Archive with 1 entries (1 files):
- cancers-1660929-supplementary.pdf
